# Supplementary material for: Sensory Traits and Consumer’s Perceived Quality of Traditional and Modern Fresh Market Tomato Varieties: A Study in Three European Countries
Source: Foods. 2021 Oct 21;10(11):2521. doi: 10.3390/foods10112521 (PMC8620402; doi:10.3390/foods10112521)
Supplement: Supplementary file 1 [file foods-10-02521-s001.zip]

Archive with 1 entries (1 files):
- foods-1409015-supplementary.pdf
